# Supplementary material for: Outcomes of fertility preservation treatments in patients with endometrial cancer with different molecular classifications based on an NGS panel
Source: Front Oncol. 2023 Nov 9;13:1282356. doi: 10.3389/fonc.2023.1282356 (PMC10665890; doi:10.3389/fonc.2023.1282356)
Supplement: Supplementary file 2 [file Table_1.xlsx]

## Sheet: Table S1
Table S1. Details of FST on patients with POLE mut/MSI-H/TP53 abn
Patients (No.)	Molecular classification	POLE-mutation site	Microsatellite status	Germline mutation test	Age at diagnosis (years)	BMI (kg/m2)	Pathology at first	Diagnostic method	Initial Treatment	Pathologic outcome at 16 weeks	Pathologic outcome at 32 weeks	Therapy Change	Hysterectomy	Recurrence	Current status	Time to CR (weeks)	Follow-up duration (weeks)
50	POLE mut	M444K	MSS	NO	37	28.0404	AEH	Hysteroscopy	MA, 160 mg/d+ Rosuvastatin, 10 mg/d	PD	CR	YES, GnRH-a + Letrozole	NO	-	NED	26.9	39.4
61	POLE mut	P286R	MSS	YES, non-LS	28	29.6875	EEC G1	Hysteroscopy	MA, 160 mg/d	NR	NR	YES, GnRH-a + Letrozole	NO	-	NED	84.3	84.3
72	POLE mut	V411L	MSS	NO	26	25.9614	EEC G1	Hysteroscopy	MA, 160 mg/d	PR	CR	NO	NO	-	NED	35.7	48
76	POLE mut	P286R	MSS	NO	38	26.5625	AEH	Hysteroscopy	LNG-IUS	NR	NR	NO	YES	-	NED	-	39.4
77	POLE mut	P286R	MSS	YES, non-LS	42	20.7163	EEC G1	Hysteroscopy	GnRH-a 3.75mg/4w + Letrozole, 2.5mg/d	PR	CR	NO	NO	-	NED	26.7	26.7
78	POLE mut	P286R	MSS	YES, non-LS	36	16.937	AEH	Hysteroscopy	MPA, 250mg/d	NR	CR	YES, Diane-35 + metformin	NO	-	NED	27.6	40.4
25	MSI-H	-	MSI-H	YES, non-LS	40	23.7228	EEC G1	Hysteroscopy	MA, 160 mg/d	PR	CR	NO	NO	YES	NED	28.6	83.6
34	MSI-H	-	MSI-H	YES, non-LS	31	22.4996	EEC G1	Hysteroscopy	MPA, 250mg/d	NR	PR	YES, GnRH-a + Letrozole	NO	-	NED	44.6	65.7
64	MSI-H	-	MSI-H	YES, non-LS	30	30.0092	EEC G1	Hysteroscopy	MA, 160 mg/d+ Rosuvastatin, 10 mg/d	PR	PR	YES, GnRH-a + Letrozole	NO	-	NED	41.3	54.9
79	MSI-H	-	MSI-H	YES, non-LS	36	26.4381	AEH	Hysteroscopy	MA, 160 mg/d + LNG-IUS	NR	CR	NO	NO	YES	NED	26.1	100.4
80	MSI-H	-	MSI-H	YES, LS	36	27.3438	AEH	Hysteroscopy	LNG-IUS	NR	CR	NO	YES	YES	NED	25	49.1
9	TP53 abn	-	MSS	NO	33	35.4	EEC G1	Hysteroscopy	MA, 160 mg/d+ Rosuvastatin, 10 mg/d	NR	PR	NO	NO	-	AEH	-	92.9
POLE mut, DNA polymerase epsilon mutation; MSI-H, high microsatellite instability; TP53 abn, TP53 abnormal; MSS, microsatellite stable; LS, lynch syndrome; AEH, atypical endometrial hyperplasia; EEC, endometrioid endometrial cancer; MA, megestrol acetate; MPA, medroxyprogesterone acetate; LNG-IUS, levonorgestrel intrauterine system; GnRH-a, Gonadotropin-releasing hormone analogues; PD, progressiv…
